# Supplementary material for: Serum Folate Related to Five Measurements of Obesity and High-Sensitivity C-Reactive Protein in Korean Adults
Source: Nutrients. 2022 Aug 24;14(17):3461. doi: 10.3390/nu14173461 (PMC9459859; doi:10.3390/nu14173461)
Supplement: Supplementary file 1 [file nutrients-14-03461-s001.zip]

Archive with 1 entries (1 files):
- nutrients-1837629-supplementary.pdf
